# Supplementary material for: Single Amino Acid Substitution in Loop1 Switches the Selectivity of α-Conotoxin RegIIA towards the α7 Nicotinic Acetylcholine Receptor
Source: Mar Drugs. 2024 Aug 29;22(9):390. doi: 10.3390/md22090390 (PMC11433573; doi:10.3390/md22090390)
Supplement: Supplementary file 1 [file marinedrugs-22-00390-s001.zip]

Archive with 5 entries (5 files):
- Figure S1.tif
- Figure S2.tif
- Figure S3.tif
- Figure S4.tif
- Single Amino Acid Substitution in Loop1 Switches the Selectivity of a┴-Conotoxin RegIIA towards a┴7 Nicotinic Acetylcholine Receptor+supplementary+files.pdf
